# Supplementary material for: Assessment of The Effect of Stress, Sociodemographic Variables and Work-Related Factors on Rationing of Nursing Care
Source: Int J Environ Res Public Health. 2023 Jan 29;20(3):2414. doi: 10.3390/ijerph20032414 (PMC9915080; doi:10.3390/ijerph20032414)
Supplement: Supplementary file 1 [file ijerph-20-02414-s001.zip]

Archive with 1 entries (1 files):
- ijerph-2091005-supplementary.pdf
